# Supplementary material for: Further Delineation of Phenotype and Genotype of Primary Microcephaly Syndrome with Cortical Malformations Associated with Mutations in the WDR62 Gene
Source: Genes (Basel). 2021 Apr 19;12(4):594. doi: 10.3390/genes12040594 (PMC8072659; doi:10.3390/genes12040594)
Supplement: Supplementary file 1 [file genes-12-00594-s001.zip]

Archive with 1 entries (1 files):
- genes-1145756-supplementary.pdf
